# Supplementary material for: Comparative Molecular Effects of Dexmedetomidine and Propofol on Osteoblast Migration and Osteogenic Gene Expression at Pediatric-Equivalent Concentrations: An In Vitro Study
Source: Curr Issues Mol Biol. 2026 Apr 10;48(4):392. doi: 10.3390/cimb48040392 (PMC13114927; doi:10.3390/cimb48040392)
Supplement: Supplementary file 1 [file cimb-48-00392-s001.zip]

Archive with 1 entries (1 files):
- cimb-4230946-supplementary.pdf
